# Supplementary material for: Genome-wide analysis of trehalose-6-phosphate phosphatases (TPP) gene family in wheat indicates their roles in plant development and stress response
Source: BMC Plant Biol. 2022 Mar 16;22:120. doi: 10.1186/s12870-022-03504-0 (PMC8925099; doi:10.1186/s12870-022-03504-0)
Supplement: Supplementary file 1 — Additional file 1: Table S1. All protein sequences used by this study. [file 12870_2022_3504_MOESM1_ESM.xlsx]

## Sheet: Sheet1
Additional file 1: Table S1. All protein sequences used by this study.
>TraesCS1A01G210400
MDLKTSHNSPVFVDPLPSLALPMTYTTPTSFPSSGLYLNTPKKKPLPSKIEEVRAAGWLDLMLASSPPRKRQSKDFLPHDVQADDLDLRYRNWMVNYPSALGSFEAITELARGKKLALFLDYDGTLSPIVDNPANAVMSDEMRAAVRHVASLFPTAIISGRSRDKVFDFVKLTELYYAGSHGMDIMGPIRKSQSNGHHVECVRSTDSEGKEVNLFQPASEFLPMIAEVFENLSESIKDIEGARMEDNKFCVSVHYRNVAPHDYETVHQRVTAVLKDYPCLRLTHGRKVLEVRPVIDWNKGKAVEFLLESLGLSESDDVLPIYVGDDKTDEDAFKVLKANNHGFGILVSSVPKDSDAFYSLRDPSEVMEFLRTLAAWKEGSS
>TraesCS1B01G224300
MDLKTSHNSPVFVDPLPSLALPMTYTTPTSFPSSGLYLNTPKKKPLPSKIEEVRAAGWLDLMLASSPPRKRQSKDFLPHDVQADDLDLRYRNWMVNYPSALGSFEAITELARGKKMALFLDYDGTLSPIVDNPANAVMSDEMRAAVRHVASLFPTAIISGRSRDKVFDFVKLTELYYAGSHGMDIMGPIRKSESNGHHVECVRSTDSEGKEVNLFQPASEFLPMIAEVFENLSESIKDIEGARMEDNKFCVSVHYRNVAPHDYETVHQRVTAVLKDYPCLRLTHGRKVLEVRPVIDWNKGKAVEFLLESLGLNESDDVLPIYVGDDKTDEDAFKVLKANNHGFGILVSSVPKDSDAFYSLRDPSEVMEFLRTLAAWKEGSS
>TraesCS1D01G213700
MDLKTSHNSPVFVDPLPSLALPMTYTTPTSFPPSGLYLNTPKKKPLPSKIEEVRAAGWLDLMLASSPPRKRQSKDFLPHDVQADDLDLRYRNWMVNYPSALGSFEAITELARGKKLALFLDYDGTLSPIVDNPANAVMSDEMRAAVRHVASLFPTAIISGRSRDKVFDFVKLTELYYAGSHGMDIMGPIRKSESNGHHVECVRSTDSEGKEVNLFQPASEFLPMIAEVFENLSESIKDIEGARMEDNKFCVSVHYRNVAPHDYETVHQRVTAVLKDYPCLRLTHGRKVLEVRPVIDWNKGKAVEFLLESLGLSESDDVLPIYVGDDKTDEDAFKVLKANNHGFGILVSSVPKDSDAFYSLRDPSEVMEFLRTLAAWKEGSS
>TraesCS2A01G161000
MTNHAAFAAEDAVTAVAAPAQPGRHFASFPPRRARDCRKAALGRMDLATSGVLMAGSLLDSMKASSPRHAMSPAGADQEWIEKHPSALEWFEGVLAAAEGKQIVMFLDYDGTLSPIVEDPERAVMTEEMREAVRGVAQHFPTAIVSGRCRDKVFNFVKLEELYYAGSHGMDIKGPTKVSNHKAKADEVLCQPATKFLPVIQKVYETLTAKMESIPGAMVENNKFCLSVHFRCVEEAEWDALGREVRAVLHDYPKLCLTEGRKVLEIRPSIKWDKGNALEFLLESLGFAGRGDVFPIYIGDDRTDEDAFEVLHNMGQGIGILVTKFPKETSASYSLREPAEVKEFLRKLVKSSETKKG
>TraesCS2A01G161100
MTNHAAFAAEDAVTAVAAPVQPGRHFASFPPRRARDCRKAALGRMDLATSGVLMAGSLLDSMKASSPRHAMPPAGADHEEWIEKHPSALEWFEGVLAATEGKQIVMFLDYDGTLSPIVQDPDRAVMTEEMRDAVRGVAQHFPTAIVSGRCRDKVFNFVKLEELYYAGSHGMDIKGPTKVSNHKAKADEVLCQPATEFLPVIQEVYEKLTAKMESIPGAMVENNKFCLSVHFRCVEEAEWDALGREVKAVLDDYPKLCLTKGRKVLEIRPSIEWNKGHALKFLLKSLGYAGRSDVFPIYIGDDRTDEDAFKVLRNMGQGIGILVTKFPKDTSASYSLREPAEVKEFLRKLVKSNATKKG
>TraesCS2A01G161200
MMNHATFAAEEAVTAVAAPAQPGRHFVSLPPRRARDCRKASLGRMDLATSAVLMGGSLLDSMKASSPRHPMSPAGADNEEWIEKHPSALEWFEGVLAAAEGKQIVMFLDYDGTLSPIVQDPDRAVMTEEMRDAVRGVAQHFPTAIVSGRCRDKVFNFVKLEELYYAGSHGMDIKGPTKVSNHKAKADEVLCQPATEFLPVIQEVYEKLTAKMESIPGAMVENNKFCLSVHFRCVEEAEWDALGREVKAVLDDYPKLCLTKGRKVLEIRPSIEWNKGHALKFLLKSLGYAGRSDVFPIYIGDDRTDEDAFKVLQNMGQGIGILVTKFPKDTSASYSLREPAEVKEFMRKLVKSNGIKKG
>TraesCS2A01G167100
MFLDYDGTLTPIVKKPERAFMSEQTRNAVRELAMTFSTSIVTGRSCDKAKGFIQLDELHYAGSHGQDIQLNDGTDPFQPNSEYLPVIAEATERLKEAVREIKGASVENNKFCVSVHYREVRREKDKDLLKNIVMRTVTEEFPDLKVTNGKKVREVRPGAKFDKGDAVKYLLQQLTNKHSWDSSRILPIYIGDDKTDEDAFKVLSEEGGFGIRVCKWRKRTAAEYSLKNPSEVKEFLEKLVRWRREQDQV
>TraesCS2A01G412100
MSDHVAKSQPVLSMPSSVPSNLMPSSVTSKRHPCSSASVTYISRRKLVEVVDGLLGVMTPTSTHIKPSVHSDSDGLSDEVSPYKAWLATCPSALTSFDRIIASAHGKKIALFLDYDGTLSPIVNDPEKAFMSPEMRVAVKNVAKFFPTAIVSGRSRDKVFEFVNLKELYYAGSHGMDIMLSSADSENKTEDDKEAKLFQPASEFLPMITEAYNSLVEATRSIKGANVENNKFCVSVHYRNVDKQDWNSVAQLVDDVLKSFPRLKLTTGRKVLEVRPVIDWDKGKAVEFLLQSLRLDDPGSVLPIYIGDDRTDEDAFKVLRERNCGYGIIVSQVPKETEAFYSLRAPSEVMEFLDSLVRWKEQQQPAHDQE
>TraesCS2B01G187000
MTNHAAFAAEDAVTAVAAPAQPGRHFASFPPRRARDCRKAALGRMDLATSGVLMSGSLLDSMKASSPRHAMSPAGADHEEWIENHPSALEWFEGVLAAAAGKQIVMFLDYDGTLSPIVEDPERAVMTEEMREAVRGVAQHFPTAIVSGRCRDKVFNFVKLEELYYAGSHGMDIKGPTKVSNHKAKADEVLCQPATKFLPVIQKVYEKLTVKMESIPGAMVENNKFCLSVHFRCVDEAEWDALGREVKAVLDVYEDLEITKGRKVLEIRPIIEWHKGKALLFLLECLGFAGRGDVFPIYIGDDRTDEDAFEVLHNMGQGIGILVTKFPKETSASYSLREPAEVKEFLRKLVKSNETKKG
>TraesCS2B01G187200
MMNHATFAAEDAVTAVTAPAQPGRHFVSLPPRRARDCRKASLGRMDLATSAVLMAGSLLDSMKASSPRHAMSPAGADHEEWIEKHPSALEWFEGVLAAAEGKQIVMFLDYDGTLSPIVEDPDRAVMTEEMRDAVRGVAQHFPTAIVSGRCRDKVFNFVKLEELYYAGSHGMDIKGPTKVSNHKAKADEVLCQPATEFLPVIQEVYETLTAKMESIPGAMVENNKFCLSVHFRCVEEAEWDALGREVKAVLDDYPKLCLTKGRKVLEIRPFIKWNKGNALKFLLKSLGYAGRGDVFPIYIGDDRTDEDAFKVLRNMGQGIGILVTKFPKDTSASYSLREPAEVKEFMRKLVKSNGVKKG
>TraesCS2B01G193300
MYRGMKIPAVAALAFVLTRVSLASPGYWAHDCDGNYTVPSSYQKSLEQLSAGLPDAVSSSPDLFDKKVLGSWGSRVYGLGRCRPGTDASTCKACLDEAFQEAQVICPLRKRVYMYYEVCTLAFADEDLPSHSAVHKVATKVNGSQVPAQCSKVFDMAINELITYLVKMAAVSPHMSATGQKELAGGACTYSIYGLAECFPKMSAANCSDCLEDLLVVPFLHGHQSEWRSSLTCSYRLEPRPLFDVGKGGLATPGGKNGKKQVWIVVGCVAGALIILLVLLLLWWKLPAKRPSAIKFFDDIIANVQGKTIVMFLDYDGTLTPIVKKPERAFMSEQTRNAVRELAMAFSTSVVTGRSCEKAKGFIQLDELHYAGSHGQDIQLNDGTDPFQPNSEYLQIIAE…
>TraesCS2B01G430700
MSDHAAKSQPVLSMPSSVPSNLMPSSVTSKRHPCSSASVTYISRRKLVEVVDGLLGVMTPSSTHIKPSVHFDSDGPSDEVSPYKAWLATCPSALASFDRIIASAQGKKIALFLDYDGTLSPIVNDPEKAFMSTEMRAAVKNVSKFFPTAIVGGRSRDKVFEFVQLKELCYAGSHGMDIMLSSADSSKSKTEDDKEAKLFQPASEFLPMIIEAYNSLVEATRSIRGANVENNKFCVSVHYRNVDKQDWDSVAQLVNDVLKSFPRLKLTTGRKVLEVRPVIDWDKGKAVEFLLQSLRLDDPGSVLPIYIGDDRTDEDAFKVLRERNCGYGILVSQVPKETEAFYSLRAPSEVMEFLDSLVRWKDQQQPAHDQE
>TraesCS2D01G168100
MTNHAAFAAEDAVTAVAAQAQPGRHFASFPPRRARDCRKASLGRMDLATSAVVMAGSLLDSMKASSPRHAMSPTGADQEEWIENHPSALEWFEGVLAAAEGKQIVMFLDYDGTLSPIVEDPDRAVMTEEMREAVRGVAQHFPTAIVSGRCRDKVFNFVKLEELYYAGSHGMDIKGPTKVSNHKAKADEVLCQPATKFLPVIQKVYKTLTAKMESIPGAMVENNKFCLSVHFRCVEEAEWDALGREVKAVLDVYEDLEITEGRKVLEIRPTIEWHKGKALLFLLECLGFAGRGDVFPIYIGDDRTDEDAFEVLRNMGQGIGILVTKFPKETSASYSLREPAEVKEFLHKLVKSNETKKG
>TraesCS2D01G168200
MTNHAAFAAEDAVTAVAAPAQPGRHFASFPPRRARDCRKAALGRMDLATSGVLMAGSLLDSMKASSPRHAMSPAGADHEEWIEKHPSALEWFEGVLAAAEGKQIVMFLDYDGTLSPIVQDPDRAVMTEEMRDAVRGVAQHFPTAIVSGRCRDKVFSFVKLEELYYAGSHGMDIKGPTKVSNHKAKADEVLCQPATEFLPVIQEVHEKLTAKMESIPGAMVENNKFCLSVHFRCVEEAEWDALGRDVKAVLDDYPKLCLTKGRKVLEVRPSIEWNKGHALKFLLKSLGYAERVNVFPIYIGDDRTDEDAFKVLQNMGQGIGILVTKFPKETSASYSLREPAEVKEFLRKLAKSNGTKKG
>TraesCS2D01G168300
MMNHAAFAAEDAVTAVAAPAQPGRHFVSLPPRRARDCRKASLSRMDLATSAVLMAGSLLDSMKASSPRHAMSPAGADHEEWIVSFFHMHPWLLLAFFPTLPPSLQPIIEESLPESQEKHPSALEWFEGVLAAAEGKQIVMFLDYDGTLSPIVEDPDRAVMTEEMRDAVRGVAQHFPTAIVSGRCRDKVFNFVKLEELYYAGSHGMDIKGPTKVSNHKAKADEVLCQPATEFLPVIQEVYETLTAKMESIPGAMVENNKFCLSVHFRCVEEAEWDALGREVKAVLEDYPKLCLTKGRKVLEIRPFIKWNKGNALKFLLKSLGYAGRGDVFPIYIGDDRTDEDAFKVLRNMGQGIGILVTKFPKDTSASYSLREPAEVKEFMRKLVKSNGIKKG
>TraesCS2D01G409300
MSDHVAQSQPVLSMPSSVPSTLMPSSVTSKRHPCSSASVTYISRRKLVEVVDGLLGVMTPSSTHIKPSVHSFSDGPSDELCPYKAWLATCPSALASFDRIIASAQGKKIALFLDYDGTLSPIVNDPEKAFMSPEMRAAVKNVAKFFPTAIVSGRSRDKVFEFVQLKELCYAGSHGMDIMLSSADSESKTEDDKETKLFQPASEFLPMIIEAYDSLVEATRSITGANVENNKFCVSVHYRNVDKQDWNSVAQLVDDVLKSFPHLKLTTGRKVLEVRPVIDWDKGKAVEFLLQSLRLDDPESVLPIYIGDDRTDEDAFKVLRERNCGCGILVSQLPKQTQAFYSLRAPSEVMEFLDSLVRWKEQQQPAHVQE
>TraesCS3A01G085700
MDMQMYRGHAVVAALVLLTTVTAASPTGYWGYLCDGGNYSAPSKYQQNLEQLSATLPEAVASSPTLFHTQAVGSSHDRAYALARCRGDTEADDCRRCLTQAFQDARAVCTFRKGISIYYDTCSLWFAEKKIKIHLGDSQSVLRADGPPIPTQCKAFQNDASTLIADVARKASDSSQRYATGEKGRDERACNYTLYTLADCLPGISAAQCQVCLEDLTSTPGLSGGQMGERKATLLCSYRLEPYQFFRDTKGHKNKTVWIVVGVAGGAVLLAIALLLWWWLLAKRPSAIDSFNKITANWQGKTIALFLDYDGTLAPKVDNPDEAYMSSEMREVVQELASLCATSVVSGRARYKTESFVMIENLHYAGSHGAEIKLIDETEAYEPAREYVPVINQARERLE…
>TraesCS3D01G085800
MQSFLRVCELGLHRTVRAGTYSSPRRGVTRGGGAYRGRAQMDMQMYRGHAVVAALVLLTTVTAASPTGYWGYLCDGGNYSAPSKYQQNLEQLSATLPEAVASSPSLFHTQAVGSSQDRAYALARCRGDTEADDCKRCLTQAFKDVRAVCTFRKGISIYYDTCSLWFAEKIKIHLGDLQSVLRADGPPIPTQCKAFQNDASTLIADVARKASYSSQRHATGEKGRDERACNYTLYTLADCLPGISAAQCQVCLEDLTSTPGLSGGQMGERKATLLCSYRLEPYQFFRDTKDSSKQHDTIIAAKAAFAKPFFMEAKHPSAIDSFNKITTNWQGKTIALFLDYDGTLAPKVDNPDEAYMSSEMREVVQELASLCATSVVSGRARDKAENFVMIENLHYAGNH…
>TraesCS5A01G190000
MAQTTVVVPEVGMTAPAPTACPCPGSLFPYPPPRAGMAVSRKCLRAAQAELGAGMLSGLVESMRASSPTHARAAAALAAGVDDEHAAWMAKHPSALGKFEEIVAASKGKQIVMFLDYDGTLSPIVDDPDAAFMSETMRMAVRSVAKHFPTAIVSGRCRDKVFDFVKLAELYYAGSHGMDIKGPAKSSKSKAKGVLFQPASEFLPMIEEVHQRLIEETKHVAGAKVENNKFCVSVHFRCVDEKSWGALAETVKGVMREYPKLRMSQGRMVFEVRPTIKWDKGKALEFLLESLGFADCPNVLPVYIGDDRTDEDAFKVLRRRGQGVGILVSKHPKDTSASFSLQEPAEVMEFLLRLVEWKQLSKARLRLRRQADA
>TraesCS5B01G193100
MAQTTVVVPEVGMTAATPTACPCPGSLFPYPPPRAGMAVSRKCLRAAQAELGAGMLSGLVESMRASSPTHARAAAALAAGVDDEHAAWMARHPSALGKFEEIVAASKGKQIVMFLDYDGTLSPIVDDPDAAFMSETMRMAVRSVAKHFPTAIVSGRCRDKVFEFVKLAELYYAGSHGMDIKGPAKSSKSKAKGVLFQPASEFLPMIEEVHQRLIEETKHVAGAKVENNKFCVSVHFRCVDEKSWGALAETVKGVMREYPKLRMSQGRMVFEVRPTIKWDKGKALEFLLESLGFADCPNVLPVYIGDDRTDEDAFKVLRRRGQGVGILVSKHPKDTSASFSLQEPAEVMEFLLRLVEWKQLSRARLRLRRQADA
>TraesCS5D01G200800
MAQTTVVVPEVGMTAAAPTACSCPGSLFPYPPPRAGMAVSRKCLRAAQAELGAGMLSGLVESMRASSPTHARAAAALSAGVDDEHAAWMARHPSALGKFEEIVAASKGKQIVMFLDYDGTLSPIVDDPDAAFMSETMRMAVRSVAKHFPTAIVSGRCRDKVFDFVKLAELYYAGSHGMDIKGPAKSSKSKAKGVLFQPASEFLPMIEEVHQRLIEETKHVAGAKVENNKFCVSVHFRCVDEKSWGALAETVKGVMREYPKLRMSQGRMVFEVRPTIKWDKGKALEFLLESLGFADCPNVLPVYIGDDRTDEDAFKVLRRRGQGVGILVSKHPKDTSASFSLQEPAEVMEFLLRLVEWKQLSKARLRLRRQADA
>TraesCS6A01G248400
MDLSNGSPVISDPMSMSQSLMGVLPSNMMPFSVRPGGYSGAGGAGVNVSRRKIEEVLVSGLLDAMKSSSPRKKHNVVFGQENLPEEDPAYSAWMAKCPSALASFKQIVASAQGKKIAVFLDYDGTLSPIVDDPEKAVMSPVMRAAVRNVAKYFPAAIVSGRSRKKVLEFVKLKELCYAGSHGMDIMTSSSAHYEHNAEKGKEANLFQPARDFLPMIDEVSKALLEVTRGIEGASVEDNKFCVSVHYRNVDEKDWELVARLVNEVLEDFPTLKVTNGRMVLEVRPVIDWDKGKAVEFLLQSLGLSDPENVIPIYIGDDRTDEDAFKVLRERNCGYGILVSQAPKETEAFYSLRDPSEVMEFLNSLVRWKKHSL
>TraesCS6A01G301800
MTTSQDVVVSEMGIGAGGAAMPGSGAAGLFACRSAASAGAMSMRQTYRDLAAAAARSANCTWAELEAMRAASPTRSRPGADVDELTAWMRKHPSALGKFEQIASASKGKKIVMFLDYDGTLSPIVANPDAAYMSDAMREAVRDVAKHFPTAIVSGRCRDKVHNFVGLSELYYAGSHGMDIQGPGSNPESVLCQPASEFLPMIDEVYKVLVEKTKSTPGAKVENNKFCLSVHFRCVDEKRWNFLAEQVKAVIKDYPMLKLTQGRKVFELRPSIMWDKGKALEFLLESLGFASCSDVLPVYIGDDRTDEDAFKVLRKRGQGVGILVSKCAKETSASYSLQDPAEVMEFLLRLVEWKRRSSAAAPPMVRPRVQPRPAAGGTDPRRRSGRPPVNPARRDRCPV…
>TraesCS6B01G276300
MDLSNGSPVISDPMSMSQSLMGVLPSNMMPFSVRPGGYSGAGGAGVNVSRRKIEEVLVSGLLDAMKSSSPRKKHNVVFGEENLPEEDPAYSTWMAKCPSALASFKQIVASAQGKKIAVFLDYDGTLSPIVDDPEKAVMSPVMRAAVRNVAKYFPAAIVSGRSRKKVLEFVKLKELCYAGSHGMDIMTSSSAHYERNAEKGKEANLFQPARDFLPMIDEVSKVLLEVTSRIEGASVEDNKFCVSVHYRNVDEKDWELVARLVNEVLEDFPRLKVTNGRMVLEVRPVIDWDKGKAVEFLLQSLGLSDSEKVIPIYIGDDRTDEDAFKVLRERNCGYGILVSQAPKETEAFYSLRDPSEVMEFLNSLVRWKKHSL
>TraesCS6B01G330900
MTTSQDVVVSEMGIGAGGAAMPGSGAAGLFACRSAASAGAMSMRQTYRDLAAAASRSANCTWAELEAMRAASPTRSRPGTDVDELTAWMVSPAHPSCLHGARRFFTVHGCCLQAGGDSNLSLVLLCSEQRKHPSALGKFEQIASASKGKKIVMFLDYDGTLSPIVANPDAAYMSDAMREAVRDVAKHFPTAIVSGRCRDKVHNFVGLSELYYAGSHGMDIKGPGSNPESVLCQPASEFLPMIDEVYKVLVEKTKSTPGAKVENNKFCLSVHFRCVDEKRWNFLAEQVKAVIKDYPMLKLTQGRKVFELRPSIMWDKGKALEFLLESLGFASCSDVLPVYIGDDRTDEDAFKVLRKRGQGVGILVSKCAKETSASYSLQDPAEVMEFLLRLVDWKRRSSA…
>TraesCS6D01G230500
MDLSNGSPVISDPMAMSQSLMGVLPSNMMPFSVRPGGYSGAGGAGVNVSRRKIEEVLVSGLLDAMKSSSPRKKHNVVFGQENLPEEDPAYSAWMAKCPSALASFKQIVASAQGKKIAVFLDYDGTLSPIVDDPEKAVMSPVMRAAVRNVAKYFPAAIVSGRSRKKVLEFVKLKELCYAGSHGMDIMTSSSAHYEHNTEKGKEANLFQPARDFLPMIDEVSKALLEVTSGIEGASVEDNKFCVSVHYRNVDEKDWELVARLVNEVLEDFPALKVTNGRMVLEVRPVIDWDKGKAVEFLLQSLGLSDSENVIPIYIGDDRTDEDAFKVLRERNCGYGILVSQVPKETEAFYSLRDPSEVMEFLNSLVRWKKHSL
>TraesCS6D01G281100
MTTSQDVVVSEMGIGAGGAAMPGSGAAGLFACRSAASAGAMSMRQTYRDLAAAAARSANCTWAELEAMRAASPTRSRPGADVDELTAWMRKHPSALSKFEQIASASKGKKIVMFLDYDGTLSPIVANPDAAYMSDAMREAVRDVAKHFPTAIVSGRCRDKVHNFVGLSELYYAGSHGMDIKGPGSNPESVLCQPASEFLPMIDEVYKVLVEKTKSTPGAKVENNKFCLSVHFRCVDEKRWNFLAEQVKAVIKDFPMLKLTQGRKVFELRPSIMWDKGKALEFLLESLGFASCSDVLPVYIGDDRTDEDAFKVLRKRGQGVGILVSKCAKETSASYSLQDPAEVMEFLLRLVEWKRRSSTAAPPMVRPRV
>TraesCS7A01G180800
MANQDVVLRPDMGGIAAAAAMPGSSSRAIFACRGAASSSLRRRSAVDDEFRAGSPCATSWVVQAMRASSPARSAAVDEYAAWTRKHPSALASFEQIAAAAKGKQVVVFLDYDGTLSPIVADPDTAVISGEMREAVRGVAKHFPAAIVTGRCVEKVCSFVGLSELYYAGSHGMDIKGPGSNAEEVLLQPAREFLPVIAEVYEALVEKTKSTPGARVENNKFCLSVHFRCVDEKRWSPLAEQAKEVLRDYPDLSLNEGRKVLEIRPSIMWDKGKAVEFLLQSLGFDGRSDVLPLYLGDDRTDEDAFKMLRKRGHGLGILVSKCPRETDASYSLQDPTEVMEFLHRLVQWRRRRSSSSAMRARV
>TraesCS7B01G085800
MANQDVVLRPDMDGIAAAAAMPGSSNRAIFACRGAASTSLRRRSAVDDEFRAGSPCATSWVFQAMRASSPPRSPAVDEYAAWTRKHPSALASFEQIAAAAKGKQVVVFLDYDGTLSPIVADPDTAFISGEMREAVRGVAQHFPAAIVTGRCVEKVCNFVGLSELYYAGSHGMDIKGPGSNAEEVLLQPAREFLPVIAEVYEALVEKTKTTPGARVENNKFCLSVHFRCVDEKRWSPLAEQVKEVLRDYPDLRLNEGRKVLEIRPSIMWDKGKAVEFLLQSLGFDGRSDVLPLYLGDDRTDEDAFKMLRKRGHGLGILVSKCPRETDASYSLQDPTEVMEFLHRLVQWKRRRSSSSSSSAMRARV
>TraesCS7D01G182600
MANQDVVLRPDMGGIASAAAMPGSSSRPIFACRGAASTSLRRRSGVDDDYGARSPCATSWVVQAMRASSPARSAAVDEYAAWTRKHPSALASFEQIAASAKGKQVVVFLDYDGTLSPIVADPDTAFITGEMREAVRGVAKHFPAAIVTGRCVEKVCSFVGLSELYYAGSHGMDIKGPGSNAEEVLLQPAREFLPVIAEVYEALVEKTKSTPGARVENNKFCLSVHFRCVDEKRWSPLAEQVKEVLRDYPDLRLNEGRKVLEIRPSIMWDKGKAVEFLLQSLGFDGRSDVLPLYLGDDRTDEDAFKMLRKRGHGLGILVSKCPRETDASYSLQDPTEVMEFLHRLVQWKRRRSSSSSSAMRARV
