# Supplementary material for: Genome-wide analysis of trehalose-6-phosphate phosphatases (TPP) gene family in wheat indicates their roles in plant development and stress response
Source: BMC Plant Biol. 2022 Mar 16;22:120. doi: 10.1186/s12870-022-03504-0 (PMC8925099; doi:10.1186/s12870-022-03504-0)
Supplement: Supplementary file 5 — Additional file 5: Table S2. Organization of cis-acting regulatory elements in wheat TaTPP gene family promoters. [file 12870_2022_3504_MOESM5_ESM.xlsx]

## Sheet: plantCARE
Additional file 5: Table S2. Organization of cis-acting regulatory elements in the promoters of wheat TaTPP gene family.
Gene name	Locus_ID	Factor or Site Name	sequence	number	function
TaTPP1-1A	TraesCS1A02G210400	AuxRR-core	GGTCCAT	1	cis-acting regulatory element involved in auxin responsiveness
		Myb-binding site	CAACAG	1
		ARE	AAACCA	2	cis-acting regulatory element essential for the anaerobic induction
		G-box	CACGAC	1	cis-acting regulatory element involved in light responsiveness
		TCA-element	CCATCTTTTT	1	cis-acting element involved in salicylic acid responsiveness
		MBS	CAACTG	1	MYB binding site involved in drought-inducibility
		LTR	CCGAAA	1	cis-acting element involved in low-temperature responsiveness
		TGACG-motif	TGACG	2	cis-acting regulatory element involved in the MeJA-responsiveness
		CGTCA-motif	CGTCA	2	cis-acting regulatory element involved in the MeJA-responsiveness
		ACE	CTAACGTATT	1	cis-acting element involved in light responsiveness
		P-box	CCTTTTG	2	gibberellin-responsive element
		PYRIMIDINEBOXOSRAMY1A	CCTTTT	2	Gibberellin-respons cis-element of GARE and pyrimidine box are partially involved in sugar repression
		TATCCAOSAMY	TATCCA	1	Binding sites of OsMYBS1, OsMYBS2 and OsMYBS3 which mediate sugar and hormone regulation of alpha-amylase gene expression
		WBOXHVISO1	TGACT	1	sugar-responsive elements of the iso1 promoter
TaTPP1-1B	TraesCS1B02G224300	TGACG-motif	TGACG	3	cis-acting regulatory element involved in the MeJA-responsiveness
		GC-motif	CCCCCG	1	enhancer-like element involved in anoxic specific inducibility
		CAT-box	GCCACT	1	cis-acting regulatory element related to meristem expression
		ABRE	ACGTG	1	cis-acting element involved in the abscisic acid responsiveness
		Sp1	GGGCGG	3	light responsive element
		TCT-motif	TCTTAC	1	part of a light responsive element
		CGTCA-motif	CGTCA	3	cis-acting regulatory element involved in the MeJA-responsiveness
		LTR	CCGAAA	1	cis-acting element involved in low-temperature responsiveness
		ARE	AAACCA	3	cis-acting regulatory element essential for the anaerobic induction
		G-Box	CACGTT	1	cis-acting regulatory element involved in light responsiveness
		P-box	CCTTTTG	1	gibberellin-responsive element
		PYRIMIDINEBOXOSRAMY1A	CCTTTT	2	Gibberellin-respons cis-element of GARE and pyrimidine box are partially involved in sugar repression
		TATCCAOSAMY	TATCCA	1	Binding sites of OsMYBS1, OsMYBS2 and OsMYBS3 which mediate sugar and hormone regulation of alpha-amylase gene expression
		WBOXHVISO1	TGACT	1	sugar-responsive elements of the iso1 promoter
TaTPP1-1D	TraesCS1D02G213700	LTR	CCGAAA	1	cis-acting element involved in low-temperature responsiveness
		ABRE	ACGTG/TACGGTC	2	cis-acting element involved in the abscisic acid responsiveness
		ARE	AAACCA	2	cis-acting regulatory element essential for the anaerobic induction
		Sp1	GGGCGG	4	light responsive element
		GC-motif	CCCCCG	1	enhancer-like element involved in anoxic specific inducibility
		TGACG-motif	TGACG	5	cis-acting regulatory element involved in the MeJA-responsiveness
		G-box	CACGAC	1	cis-acting regulatory element involved in light responsiveness
		CGTCA-motif	CGTCA	5	cis-acting regulatory element involved in the MeJA-responsiveness
		G-Box	CACGTT	1	cis-acting regulatory element involved in light responsiveness
		G-Box	TCCACATGGCA	1	cis-acting regulatory element involved in light responsiveness
		AuxRR-core	GGTCCAT	1	cis-acting regulatory element involved in auxin responsiveness
		P-box	CCTTTTG	1	gibberellin-responsive element
		CMSRE1IBSPOA	TGGACGG	1	CMSRE-1 (Carbohydrate Metabolite Signal Responsive Element 1) found in the promoter of sweet potato (I.b.) sporamin A gene
		PYRIMIDINEBOXOSRAMY1A	CCTTTT	3	Gibberellin-respons cis-element of GARE and pyrimidine box are partially involved in sugar repression
		SREATMSD	TTATCC	1	"sugar-repressive element (SRE) "found in 272 of the 1592 down-regulated genes after main stem decapitation in Arabidopsis
		TATCCAOSAMY	TATCCA	2	Binding sites of OsMYBS1, OsMYBS2 and OsMYBS3 which mediate sugar and hormone regulation of alpha-amylase gene expression
		TATCCAYMOTIFOSRAMY3D	TATCCAY	1	TATCCAY motif and G motif are responsible for sugar repression
TaTPP2-2A	TraesCS2A02G161000	A-box	CCGTCC	1	cis-acting regulatory element
		G-box	CACGTC	4	cis-acting regulatory element involved in light responsiveness
		G-box	GCCACGTGGA	2	cis-acting regulatory element involved in light responsiveness
		G-box	CAGACGTGGCA	1	cis-acting regulatory element involved in light responsiveness
		G-box	TACGTG	3	cis-acting regulatory element involved in light responsiveness
		G-box	CCACGTAA	1	cis-acting regulatory element involved in light responsiveness
		I-box	atGATAAGGTC	1	part of a light responsive element
		I-box	TGATAATGT	1	part of a light responsive element
		CGTCA-motif	CGTCA	1	cis-acting regulatory element involved in the MeJA-responsiveness
		Sp1	GGGCGG	2	light responsive element
		ABRE	ACGTG	8	cis-acting element involved in the abscisic acid responsiveness
		TGA-element	AACGAC	1	auxin-responsive element
		G-Box	CACGTT	1	cis-acting regulatory element involved in light responsiveness
		CAT-box	GCCACT	1	cis-acting regulatory element related to meristem expression
		ARE	AAACCA	3	cis-acting regulatory element essential for the anaerobic induction
		ATCT-motif	AATCTAATCC	1	part of a conserved DNA module involved in light responsiveness
		GC-motif	CCCCCG	2	enhancer-like element involved in anoxic specific inducibility
		O2-site	GTTGACGTGA	1	cis-acting regulatory element involved in zein metabolism regulation
		Box II	TGGTAATAA	1	part of a light responsive element
		P-box	CCTTTTG	1	gibberellin-responsive element
		TGACG-motif	TGACG	1	cis-acting regulatory element involved in the MeJA-responsiveness
		PYRIMIDINEBOXOSRAMY1A	CCTTTT	1	Gibberellin-respons cis-element of GARE and pyrimidine box are partially involved in sugar repression
		SREATMSD	TTATCC	1	"sugar-repressive element (SRE) "found in 272 of the 1592 down-regulated genes after main stem decapitation in Arabidopsis
		ACGTABOX	TACGTA	2	G motif and TATCCAY motif (a GATA motif as its antisense sequence; are responsible forsugar repression
TaTPP2-2B	TraesCS2B02G187000	GC-motif	CCCCCG	1	enhancer-like element involved in anoxic specific inducibility
		TCT-motif	TCTTAC	2	part of a light responsive element
		CGTCA-motif	CGTCA	1	cis-acting regulatory element involved in the MeJA-responsiveness
		ATCT-motif	AATCTAATCC	1	part of a conserved DNA module involved in light responsiveness
		Box 4	ATTAAT	1	part of a conserved DNA module involved in light responsiveness
		G-box	TACGTG	2	cis-acting regulatory element involved in light responsiveness
		TC-rich repeats	GTTTTCTTAC	1	cis-acting element involved in defense and stress responsiveness
		I-box	atGATAAGGTC	1	part of a light responsive element
		I-box	TGATAATGT	1	part of a light responsive element
		Sp1	GGGCGG	2	light responsive element
		ARE	AAACCA	3	cis-acting regulatory element essential for the anaerobic induction
		MRE	AACCTAA	1	MYB binding site involved in light responsiveness
		GATA-motif	GATAGGA	1	part of a light responsive element
		ABRE	ACGTG	2	cis-acting element involved in the abscisic acid responsiveness
		WUN-motif	AAATTTCCT	5	wound-responsive element
		CAT-box	GCCACT	1	cis-acting regulatory element related to meristem expression
		TGACG-motif	TGACG	1	cis-acting regulatory element involved in the MeJA-responsiveness
		RY-element	CATGCATG	1	cis-acting regulatory element involved in seed-specific regulation
		SREATMSD	TTATCC	2	"sugar-repressive element (SRE) "found in 272 of the 1592 down-regulated genes after main stem decapitation in Arabidopsis
		WBOXHVISO1	TGACT	1	sugar-responsive elements of the iso1 promoter
TaTPP2-2D	TraesCS2D02G168100	CGTCA-motif	CGTCA	3	cis-acting regulatory element involved in the MeJA-responsiveness
		GARE-motif	TCTGTTG	1	gibberellin-responsive element
		G-box	TACGTG	4	cis-acting regulatory element involved in light responsiveness
		TGACG-motif	TGACG	3	cis-acting regulatory element involved in the MeJA-responsiveness
		LTR	CCGAAA	1	cis-acting element involved in low-temperature responsiveness
		ABRE	ACGTG	3	cis-acting element involved in the abscisic acid responsiveness
		AuxRR-core	GGTCCAT	1	cis-acting regulatory element involved in auxin responsiveness
		Pc-CMA2c	GCCCACGCA	1	part of a light responsive element
		P-box	CCTTTTG	1	gibberellin-responsive element
		O2-site	GATGATGTGG	1	cis-acting regulatory element involved in zein metabolism regulation
		TCT-motif	TCTTAC	1	part of a light responsive element
		GC-motif	CCCCCG	2	enhancer-like element involved in anoxic specific inducibility
		ATCT-motif	AATCTAATCC	1	part of a conserved DNA module involved in light responsiveness
		I-box	atGATAAGGTC	1	part of a light responsive element
		Sp1	GGGCGG	2	light responsive element
		TCA-element	CCATCTTTTT	1	cis-acting element involved in salicylic acid responsiveness
		ARE	AAACCA	2	cis-acting regulatory element essential for the anaerobic induction
		ARE	AAACCA	1	cis-acting regulatory element essential for the anaerobic induction
		GATA-motif	GATAGGA	1	part of a light responsive element
		TGA-element	AACGAC	2	auxin-responsive element
		TGA-element	AACGAC	1	auxin-responsive element
		MYB recognition site	CCGTTG	1
		PYRIMIDINEBOXOSRAMY1A	CCTTTT	2	Gibberellin-respons cis-element of GARE and pyrimidine box are partially involved in sugar repression
		SREATMSD	TTATCC	2	"sugar-repressive element (SRE) "found in 272 of the 1592 down-regulated genes after main stem decapitation in Arabidopsis
		TATCCAOSAMY	TATCCA	3	Binding sites of OsMYBS1, OsMYBS2 and OsMYBS3 which mediate sugar and hormone regulation of alpha-amylase gene expression
		TATCCAYMOTIFOSRAMY3D	TATCCAY	2	TATCCAY motif and G motif are responsible for sugar repression
		WBOXHVISO1	TGACT	2	sugar-responsive elements of the iso1 promoter
		ACGTABOX	TACGTA	2	G motif and TATCCAY motif (a GATA motif as its antisense sequence; are responsible forsugar repression
TaTPP3-2A	TraesCS2A02G161100	MYB recognition site	CCGTTG	3
		LTR	CCGAAA	1	cis-acting element involved in low-temperature responsiveness
		G-box	CACGAC	1	cis-acting regulatory element involved in light responsiveness
		G-box	CCACGTAA	1	cis-acting regulatory element involved in light responsiveness
		G-box	TACGTG	1	cis-acting regulatory element involved in light responsiveness
		Sp1	GGGCGG	1	light responsive element
		ATCT-motif	AATCTAATCC	1	part of a conserved DNA module involved in light responsiveness
		TGA-element	AACGAC	1	auxin-responsive element
		TGACG-motif	TGACG	3	cis-acting regulatory element involved in the MeJA-responsiveness
		P-box	CCTTTTG	1	gibberellin-responsive element
		ARE	AAACCA	4	cis-acting regulatory element essential for the anaerobic induction
		O2-site	GATGA(C/T)(A/G)TG(A/G)	2	cis-acting regulatory element involved in zein metabolism regulation
		O2-site	GATGACATGG	2	cis-acting regulatory element involved in zein metabolism regulation
		GC-motif	CCCCCG	1	enhancer-like element involved in anoxic specific inducibility
		TCCC-motif	TCTCCCT	1	part of a light responsive element
		ABRE	ACGTG	2	cis-acting element involved in the abscisic acid responsiveness
		ABRE	CGTACGTGCA	1	cis-acting element involved in the abscisic acid responsiveness
		TC-rich repeats	GTTTTCTTAC	1	cis-acting element involved in defense and stress responsiveness
		CAT-box	GCCACT	1	cis-acting regulatory element related to meristem expression
		G-Box	CACGTT	1	cis-acting regulatory element involved in light responsiveness
		Box 4	ATTAAT	1	part of a conserved DNA module involved in light responsiveness
		TCT-motif	TCTTAC	1	part of a light responsive element
		CGTCA-motif	CGTCA	3	cis-acting regulatory element involved in the MeJA-responsiveness
		PYRIMIDINEBOXOSRAMY1A	CCTTTT	3	Gibberellin-respons cis-element of GARE and pyrimidine box are partially involved in sugar repression
		TATCCAOSAMY	TATCCA	1	Binding sites of OsMYBS1, OsMYBS2 and OsMYBS3 which mediate sugar and hormone regulation of alpha-amylase gene expression
TaTPP3-2B	TraesCS2B02G187100	TCCC-motif	TCTCCCT	1	part of a light responsive element
		GC-motif	CCCCCG	1	enhancer-like element involved in anoxic specific inducibility
		ATCT-motif	AATCTAATCC	1	part of a conserved DNA module involved in light responsiveness
		GATA-motif	GATAGGG	1	part of a light responsive element
		ARE	AAACCA	3	cis-acting regulatory element essential for the anaerobic induction
		G-box	CACGTG	2	cis-acting regulatory element involved in light responsiveness
		G-box	CACGAC	1	cis-acting regulatory element involved in light responsiveness
		Box 4	ATTAAT	1	part of a conserved DNA module involved in light responsiveness
		CAT-box	GCCACT	1	cis-acting regulatory element related to meristem expression
		ABRE	CACGTG	3	cis-acting element involved in the abscisic acid responsiveness
		P-box	CCTTTTG	1	gibberellin-responsive element
		LTR	CCGAAA	2	cis-acting element involved in low-temperature responsiveness
		G-Box	CACGTG	1	cis-acting regulatory element involved in light responsiveness
		ACE	GCGACGTACC	1	cis-acting element involved in light responsiveness
		I-box	TGATAATGT	1	part of a light responsive element
		TGACG-motif	TGACG	1	cis-acting regulatory element involved in the MeJA-responsiveness
		O2-site	GATGACATGG	1	cis-acting regulatory element involved in zein metabolism regulation
		CGTCA-motif	CGTCA	1	cis-acting regulatory element involved in the MeJA-responsiveness
		Sp1	GGGCGG	1	light responsive element
		PYRIMIDINEBOXOSRAMY1A	CCTTTT	5	Gibberellin-respons cis-element of GARE and pyrimidine box are partially involved in sugar repression
		TATCCAOSAMY	TATCCA	1	Binding sites of OsMYBS1, OsMYBS2 and OsMYBS3 which mediate sugar and hormone regulation of alpha-amylase gene expression
		WBOXHVISO1	TGACT	2	sugar-responsive elements of the iso1 promoter
		ACGTABOX	TACGTA	4	G motif and TATCCAY motif (a GATA motif as its antisense sequence; are responsible forsugar repression
TaTPP3-2D	TraesCS2D02G168200	LTR	CCGAAA	1	cis-acting element involved in low-temperature responsiveness
		Sp1	GGGCGG	1	light responsive element
		TCT-motif	TCTTAC	1	part of a light responsive element
		ARE	AAACCA	3	cis-acting regulatory element essential for the anaerobic induction
		Box 4	ATTAAT	2	part of a conserved DNA module involved in light responsiveness
		G-box	CACGAC	2	cis-acting regulatory element involved in light responsiveness
		G-box	TACGTG	3	cis-acting regulatory element involved in light responsiveness
		G-box	TAACACGTAG	1	cis-acting regulatory element involved in light responsiveness
		G-box	CCACGTAA	1	cis-acting regulatory element involved in light responsiveness
		ATCT-motif	AATCTAATCC	1	part of a conserved DNA module involved in light responsiveness
		P-box	CCTTTTG	1	gibberellin-responsive element
		G-Box	CACGTT	2	cis-acting regulatory element involved in light responsiveness
		O2-site	GATGA(C/T)(A/G)TG(A/G)	1	cis-acting regulatory element involved in zein metabolism regulation
		ABRE	ACGTG	2	cis-acting element involved in the abscisic acid responsiveness
		ABRE	CGTACGTGCA	1	cis-acting element involved in the abscisic acid responsiveness
		ABRE	ACGTG	3	cis-acting element involved in the abscisic acid responsiveness
		CGTCA-motif	CGTCA	2	cis-acting regulatory element involved in the MeJA-responsiveness
		TGACG-motif	TGACG	2	cis-acting regulatory element involved in the MeJA-responsiveness
		PYRIMIDINEBOXOSRAMY1A	CCTTTT	3	Gibberellin-respons cis-element of GARE and pyrimidine box are partially involved in sugar repression
		TATCCAOSAMY	TATCCA	2	Binding sites of OsMYBS1, OsMYBS2 and OsMYBS3 which mediate sugar and hormone regulation of alpha-amylase gene expression
		WBOXHVISO1	TGACT	2	sugar-responsive elements of the iso1 promoter
TaTPP4-2A	TraesCS2A02G161200	TGACG-motif	TGACG	2	cis-acting regulatory element involved in the MeJA-responsiveness
		CGTCA-motif	CGTCA	2	cis-acting regulatory element involved in the MeJA-responsiveness
		LTR	CCGAAA	1	cis-acting element involved in low-temperature responsiveness
		Sp1	GGGCGG	1	light responsive element
		CAT-box	GCCACT	1	cis-acting regulatory element related to meristem expression
		ACE	CTAACGTATT	1	cis-acting element involved in light responsiveness
		AuxRR-core	GGTCCAT	2	cis-acting regulatory element involved in auxin responsiveness
		GATA-motif	AAGATAAGATT	1	part of a light responsive element
		GATA-motif	GATAGGG	1	part of a light responsive element
		ARE	AAACCA	1	cis-acting regulatory element essential for the anaerobic induction
		GT1-motif	GGTTAAT	1	light responsive element
		GC-motif	CCCCCG	1	enhancer-like element involved in anoxic specific inducibility
		TGA-element	AACGAC	1	auxin-responsive element
		Box 4	ATTAAT	1	part of a conserved DNA module involved in light responsiveness
		G-box	CACGTC	3	cis-acting regulatory element involved in light responsiveness
		G-box	CACGAC	2	cis-acting regulatory element involved in light responsiveness
		O2-site	GATGATGTGG	1	cis-acting regulatory element involved in zein metabolism regulation
		O2-site	GTTGACGTGA	1	cis-acting regulatory element involved in zein metabolism regulation
		GARE-motif	TCTGTTG	1	gibberellin-responsive element
		ABRE	ACGTG	3	cis-acting element involved in the abscisic acid responsiveness
		ABRE	GCCGCGTGGC	2	cis-acting element involved in the abscisic acid responsiveness
		ABRE	AACCCGG	1	cis-acting element involved in the abscisic acid responsiveness
		ABRE	GCAACGTGTC	1	cis-acting element involved in the abscisic acid responsiveness
		PYRIMIDINEBOXOSRAMY1A	CCTTTT	2	Gibberellin-respons cis-element of GARE and pyrimidine box are partially involved in sugar repression
		WBOXHVISO1	TGACT	1	sugar-responsive elements of the iso1 promoter
		ACGTABOX	TACGTA	2	G motif and TATCCAY motif (a GATA motif as its antisense sequence; are responsible forsugar repression
TaTPP4-2B	TraesCS2B02G187200	TGACG-motif	TGACG	3	cis-acting regulatory element involved in the MeJA-responsiveness
		MYB recognition site	CCGTTG	1
		GARE-motif	TCTGTTG	1	gibberellin-responsive element
		ABRE	ACGTG	1	cis-acting element involved in the abscisic acid responsiveness
		ABRE	TACGGTC	1	cis-acting element involved in the abscisic acid responsiveness
		DRE	TACCGACAT	1	cis-acting element involved in dehydration, low-temp, salt stresses
		O2-site	GATGATGTGG	3	cis-acting regulatory element involved in zein metabolism regulation
		chs-CMA1a	TTACTTAA	1	part of a light responsive element
		G-box	CACGAC	2	cis-acting regulatory element involved in light responsiveness
		G-box	CACGTC	1	cis-acting regulatory element involved in light responsiveness
		G-box	TAACACGTAG	1	cis-acting regulatory element involved in light responsiveness
		GATA-motif	AAGGATAAGG	1	part of a light responsive element
		CGTCA-motif	CGTCA	3	cis-acting regulatory element involved in the MeJA-responsiveness
		Sp1	GGGCGG	1	light responsive element
		TGA-element	AACGAC	1	auxin-responsive element
		PYRIMIDINEBOXOSRAMY1A	CCTTTT	1	Gibberellin-respons cis-element of GARE and pyrimidine box are partially involved in sugar repression
		TATCCAOSAMY	TATCCA	1	Binding sites of OsMYBS1, OsMYBS2 and OsMYBS3 which mediate sugar and hormone regulation of alpha-amylase gene expression
		TATCCAYMOTIFOSRAMY3D	TATCCAY	1	TATCCAY motif and G motif are responsible for sugar repression
		WBOXHVISO1	TGACT	2	sugar-responsive elements of the iso1 promoter
		ACGTABOX	TACGTA	2	G motif and TATCCAY motif (a GATA motif as its antisense sequence; are responsible forsugar repression
TaTPP4-2D	TraesCS2D02G168300	MYB recognition site	CCGTTG	1
		ABRE	ACGTG	3	cis-acting element involved in the abscisic acid responsiveness
		TGA-element	AACGAC	1	auxin-responsive element
		TGACG-motif	TGACG	1	cis-acting regulatory element involved in the MeJA-responsiveness
		TC-rich repeats	ATTCTCTAAC	1	cis-acting element involved in defense and stress responsiveness
		CGTCA-motif	CGTCA	1	cis-acting regulatory element involved in the MeJA-responsiveness
		TATC-box	TATCCCA	1	cis-acting element involved in gibberellin-responsiveness
		Sp1	GGGCGG	1	light responsive element
		GT1-motif	GGTTAA	1	light responsive element
		TCCC-motif	TCTCCCT	1	part of a light responsive element
		CAT-box	GCCACT	1	cis-acting regulatory element related to meristem expression
		LTR	CCGAAA	1	cis-acting element involved in low-temperature responsiveness
		GARE-motif	TCTGTTG	1	gibberellin-responsive element
		RY-element	CATGCATG	1	cis-acting regulatory element involved in seed-specific regulation
		chs-CMA1a	TTACTTAA	1	part of a light responsive element
		Box II	TGGTAATAA	1	part of a light responsive element
		ACE	GACACGTATG	1	cis-acting element involved in light responsiveness
		TCA-element	TCAGAAGAGG	1	cis-acting element involved in salicylic acid responsiveness
		MBS	CAACTG	1	MYB binding site involved in drought-inducibility
		G-Box	CACGTT	3	cis-acting regulatory element involved in light responsiveness
		PYRIMIDINEBOXOSRAMY1A	CCTTTT	3	Gibberellin-respons cis-element of GARE and pyrimidine box are partially involved in sugar repression
		TATCCAOSAMY	TATCCA	1	Binding sites of OsMYBS1, OsMYBS2 and OsMYBS3 which mediate sugar and hormone regulation of alpha-amylase gene expression
		TATCCAYMOTIFOSRAMY3D	TATCCAY	1	TATCCAY motif and G motif are responsible for sugar repression
		ACGTABOX	TACGTA	2	G motif and TATCCAY motif (a GATA motif as its antisense sequence; are responsible forsugar repression
TaTPP5-2A	TraesCS2A02G167100	TCT-motif	TCTTAC	1	part of a light responsive element
		G-Box	CACGTG		cis-acting regulatory element involved in light responsiveness
		WUN-motif	AAATTACT	1	wound-responsive element
		GATA-motif	GATAGGA	1	part of a light responsive element
		ARE	AAACCA	1	cis-acting regulatory element essential for the anaerobic induction
		MYB recognition site	CCGTTG	1
		I-box	cGATAAGGCG	1	part of a light responsive element
		AuxRR-core	GGTCCAT	1	cis-acting regulatory element involved in auxin responsiveness
		ABRE	GACACGTGGC	1	cis-acting element involved in the abscisic acid responsiveness
		ABRE	CACGTG	1	cis-acting element involved in the abscisic acid responsiveness
		ABRE	ACGTG	1	cis-acting element involved in the abscisic acid responsiveness
		GT1-motif	GGTTAA	1	light responsive element
		TCCC-motif	TCTCCCT	1	part of a light responsive element
		PYRIMIDINEBOXOSRAMY1A	CCTTTT	2	Gibberellin-respons cis-element of GARE and pyrimidine box are partially involved in sugar repression
		WBOXHVISO1	TGACT	6	sugar-responsive elements of the iso1 promoter
TaTPP5-2B	TraesCS2B02G193300	CGTCA-motif	CGTCA	1	cis-acting regulatory element involved in the MeJA-responsiveness
		MYB recognition site	CCGTTG	1
		ARE	AAACCA	1	cis-acting regulatory element essential for the anaerobic induction
		MBS	CAACTG	2	MYB binding site involved in drought-inducibility
		GT1-motif	GGTTAA	1	light responsive element
		AuxRR-core	GGTCCAT	1	cis-acting regulatory element involved in auxin responsiveness
		TGACG-motif	TGACG	1	cis-acting regulatory element involved in the MeJA-responsiveness
		TCT-motif	TCTTAC	2	part of a light responsive element
		GATA-motif	GATAGGG	1	part of a light responsive element
		GCN4_motif	TGAGTCA	2	cis-regulatory element involved in endosperm expression
		PYRIMIDINEBOXOSRAMY1A	CCTTTT	3	Gibberellin-respons cis-element of GARE and pyrimidine box are partially involved in sugar repression
		SREATMSD	TTATCC	2	"sugar-repressive element (SRE) "found in 272 of the 1592 down-regulated genes after main stem decapitation in Arabidopsis
		TATCCAOSAMY	TATCCA	1	Binding sites of OsMYBS1, OsMYBS2 and OsMYBS3 which mediate sugar and hormone regulation of alpha-amylase gene expression
		TATCCAYMOTIFOSRAMY3D	TATCCAY	1	TATCCAY motif and G motif are responsible for sugar repression
		WBOXHVISO1	TGACT	5	sugar-responsive elements of the iso1 promoter
TaTPP6-2A	TraesCS2A02G412100	TGACG-motif	TGACG	3	cis-acting regulatory element involved in the MeJA-responsiveness
		L-box	ATCCCACCTAC	1	part of a light responsive element
		TGA-element	AACGAC	2	auxin-responsive element
		MRE	AACCTAA	2	MYB binding site involved in light responsiveness
		ATCT-motif	AATCTAATCC	1	part of a conserved DNA module involved in light responsiveness
		TCA-element	CCATCTTTTT	1	cis-acting element involved in salicylic acid responsiveness
		chs-Unit 1 m1	ACCTAACCCGG	1	part of a light responsive element
		CAT-box	GCCACT	2	cis-acting regulatory element related to meristem expression
		Sp1	GGGCGG	2	light responsive element
		A-box	CCGTCC	1	cis-acting regulatory element
		TCT-motif	TCTTAC	1	part of a light responsive element
		motif I	gGTACGTGGCG	1	cis-acting regulatory element root specific
		Box 4	ATTAAT	2	part of a conserved DNA module involved in light responsiveness
		TC-rich repeats	GTTTTCTTAC	1	cis-acting element involved in defense and stress responsiveness
		3-AF1 binding site	TAAGAGAGGAA	1	light responsive element
		ABRE	AACCCGG	2	cis-acting element involved in the abscisic acid responsiveness
		LTR	CCGAAA	1	cis-acting element involved in low-temperature responsiveness
		G-box	CACGAC	1	cis-acting regulatory element involved in light responsiveness
		G-box	TAACACGTAG	1	cis-acting regulatory element involved in light responsiveness
		MBSI	aaaAaaC(G/C)GTTA	1	MYB binding site involved in flavonoid biosynthetic genes regulation
		CGTCA-motif	CGTCA	3	cis-acting regulatory element involved in the MeJA-responsiveness
		AuxRR-core	GGTCCAT	1	cis-acting regulatory element involved in auxin responsiveness
		AE-box	AGAAACAA	1	part of a module for light response
		PYRIMIDINEBOXOSRAMY1A	CCTTTT	3	Gibberellin-respons cis-element of GARE and pyrimidine box are partially involved in sugar repression
		SREATMSD	TTATCC	1	"sugar-repressive element (SRE) "found in 272 of the 1592 down-regulated genes after main stem decapitation in Arabidopsis
		WBOXHVISO1	TGACT	4	sugar-responsive elements of the iso1 promoter
TaTPP6-2B	TraesCS2B02G430700	G-box	CACGTC	1	cis-acting regulatory element involved in light responsiveness
		G-box	GCCACGTGGA	1	cis-acting regulatory element involved in light responsiveness
		LTR	CCGAAA	3	cis-acting element involved in low-temperature responsiveness
		TGACG-motif	TGACG	2	cis-acting regulatory element involved in the MeJA-responsiveness
		chs-Unit 1 m1	ACCTAACCCGG	1	part of a light responsive element
		AE-box	AGAAACAA	1	part of a module for light response
		ATCT-motif	AATCTAATCC	1	part of a conserved DNA module involved in light responsiveness
		MBSI	aaaAaaC(G/C)GTTA	1	MYB binding site involved in flavonoid biosynthetic genes regulation
		motif I	gGTACGTGGCG	1	cis-acting regulatory element root specific
		G-Box	CACGTT	1	cis-acting regulatory element involved in light responsiveness
		Box 4	ATTAAT	2	part of a conserved DNA module involved in light responsiveness
		L-box	ATCCCACCTAC	1	part of a light responsive element
		ARE	AAACCA	1	cis-acting regulatory element essential for the anaerobic induction
		AuxRR-core	GGTCCAT	1	cis-acting regulatory element involved in auxin responsiveness
		ABRE	AACCCGG	2	cis-acting element involved in the abscisic acid responsiveness
		ABRE	ACGTG	2	cis-acting element involved in the abscisic acid responsiveness
		TATC-box	TATCCCA	1	cis-acting element involved in gibberellin-responsiveness
		CAT-box	GCCACT	1	cis-acting regulatory element related to meristem expression
		CGTCA-motif	CGTCA	2	cis-acting regulatory element involved in the MeJA-responsiveness
		PYRIMIDINEBOXOSRAMY1A	CCTTTT	2	Gibberellin-respons cis-element of GARE and pyrimidine box are partially involved in sugar repression
		SREATMSD	TTATCC	2	"sugar-repressive element (SRE) "found in 272 of the 1592 down-regulated genes after main stem decapitation in Arabidopsis
		TATCCAOSAMY	TATCCA	2	Binding sites of OsMYBS1, OsMYBS2 and OsMYBS3 which mediate sugar and hormone regulation of alpha-amylase gene expression
		TATCCAYMOTIFOSRAMY3D	TATCCAY	1	TATCCAY motif and G motif are responsible for sugar repression
		WBOXHVISO1	TGACT	3	sugar-responsive elements of the iso1 promoter
TaTPP6-2D	TraesCS2D02G409300	TATA-box	ATATAT	1	core promoter element around -30 of transcription start
		CGTCA-motif	CGTCA	4	cis-acting regulatory element involved in the MeJA-responsiveness
		GT1-motif	GGTTAAT	1	light responsive element
		TGACG-motif	TGACG	4	cis-acting regulatory element involved in the MeJA-responsiveness
		Box 4	ATTAAT	1	part of a conserved DNA module involved in light responsiveness
		TATC-box	TATCCCA	1	cis-acting element involved in gibberellin-responsiveness
		G-box	TAACACGTAG	1	cis-acting regulatory element involved in light responsiveness
		LTR	CCGAAA	5	cis-acting element involved in low-temperature responsiveness
		ARE	AAACCA	1	cis-acting regulatory element essential for the anaerobic induction
		MRE	AACCTAA	1	MYB binding site involved in light responsiveness
		3-AF1 binding site	TAAGAGAGGAA	1	light responsive element
		CAT-box	GCCACT	1	cis-acting regulatory element related to meristem expression
		PYRIMIDINEBOXOSRAMY1A	CCTTTT	3	Gibberellin-respons cis-element of GARE and pyrimidine box are partially involved in sugar repression
		SREATMSD	TTATCC	1	"sugar-repressive element (SRE) "found in 272 of the 1592 down-regulated genes after main stem decapitation in Arabidopsis
		TATCCAOSAMY	TATCCA	1	Binding sites of OsMYBS1, OsMYBS2 and OsMYBS3 which mediate sugar and hormone regulation of alpha-amylase gene expression
		WBOXHVISO1	TGACT	2	sugar-responsive elements of the iso1 promoter
TaTPP7-3A	TraesCS3A02G085700	GATA-motif	GATAGGA	1	part of a light responsive element
		ACE	CTAACGTATT	1	cis-acting element involved in light responsiveness
		TATC-box	TATCCCA	1	cis-acting element involved in gibberellin-responsiveness
		G-Box	CACGTT	1	cis-acting regulatory element involved in light responsiveness
		chs-CMA1a	TTACTTAA	1	part of a light responsive element
		GT1-motif	GGTTAA	1	light responsive element
		WUN-motif	AAATTTCTT	1	wound-responsive element
		TCCC-motif	TCTCCCT	2	part of a light responsive element
		G-box	TACGTG	1	cis-acting regulatory element involved in light responsiveness
		Box 4	ATTAAT	2	part of a conserved DNA module involved in light responsiveness
		ABRE	ACGTG	2	cis-acting element involved in the abscisic acid responsiveness
		RY-element	CATGCATG	1	cis-acting regulatory element involved in seed-specific regulation
		PYRIMIDINEBOXOSRAMY1A	CCTTTT	4	Gibberellin-respons cis-element of GARE and pyrimidine box are partially involved in sugar repression
		SREATMSD	TTATCC	1	"sugar-repressive element (SRE) "found in 272 of the 1592 down-regulated genes after main stem decapitation in Arabidopsis
		TATCCAOSAMY	TATCCA	3	Binding sites of OsMYBS1, OsMYBS2 and OsMYBS3 which mediate sugar and hormone regulation of alpha-amylase gene expression
		TATCCAYMOTIFOSRAMY3D	TATCCAY	2	TATCCAY motif and G motif are responsible for sugar repression
		WBOXHVISO1	TGACT	8	sugar-responsive elements of the iso1 promoter
TaTPP7-3D	TraesCS3D02G085800	TCCC-motif	TCTCCCT	1	part of a light responsive element
		ARE	AAACCA	1	cis-acting regulatory element essential for the anaerobic induction
		GATA-motif	GATAGGA	2	part of a light responsive element
		Sp1	GGGCGG	1	light responsive element
		TATC-box	TATCCCA	1	cis-acting element involved in gibberellin-responsiveness
		TGACG-motif	TGACG	2	cis-acting regulatory element involved in the MeJA-responsiveness
		CGTCA-motif	CGTCA	2	cis-acting regulatory element involved in the MeJA-responsiveness
		chs-CMA1a	TTACTTAA	1	part of a light responsive element
		PYRIMIDINEBOXOSRAMY1A	CCTTTT	1	Gibberellin-respons cis-element of GARE and pyrimidine box are partially involved in sugar repression
		SBOXATRBCS	CACCTCCA	3	S-box" conserved in several rbcS promoters in Arabidopsis; ABI4 binding site; "Important for the sugar and ABA responsiveness of CMA5"
		SREATMSD	TTATCC	1	"sugar-repressive element (SRE) "found in 272 of the 1592 down-regulated genes after main stem decapitation in Arabidopsis
		TATCCAOSAMY	TATCCA	1	Binding sites of OsMYBS1, OsMYBS2 and OsMYBS3 which mediate sugar and hormone regulation of alpha-amylase gene expression
		TATCCAYMOTIFOSRAMY3D	TATCCAY	1	TATCCAY motif and G motif are responsible for sugar repression
		WBOXHVISO1	TGACT	4	sugar-responsive elements of the iso1 promoter
		ACGTABOX	TACGTA	2	G motif and TATCCAY motif (a GATA motif as its antisense sequence; are responsible forsugar repression
TaTPP8-5A	TraesCS5A02G190000	WUN-motif	TTATTACAT	1	wound-responsive element
		CAT-box	GCCACT	1	cis-acting regulatory element related to meristem expression
		O2-site	GTTGACGTGA	1	cis-acting regulatory element involved in zein metabolism regulation
		G-Box	CACGTT	1	cis-acting regulatory element involved in light responsiveness
		G-Box	CACGTG	1	cis-acting regulatory element involved in light responsiveness
		ARE	AAACCA	1	cis-acting regulatory element essential for the anaerobic induction
		RY-element	CATGCATG	2	cis-acting regulatory element involved in seed-specific regulation
		MYB recognition site	CCGTTG	3
		CGTCA-motif	CGTCA	1	cis-acting regulatory element involved in the MeJA-responsiveness
		TGA-element	AACGAC	1	auxin-responsive element
		TGACG-motif	TGACG	1	cis-acting regulatory element involved in the MeJA-responsiveness
		Box 4	ATTAAT	2	part of a conserved DNA module involved in light responsiveness
		TCT-motif	TCTTAC	1	part of a light responsive element
		GC-motif	CCCCCG	1	enhancer-like element involved in anoxic specific inducibility
		ABRE	ACGTG	4	cis-acting element involved in the abscisic acid responsiveness
		ABRE	TACGGTC	2	cis-acting element involved in the abscisic acid responsiveness
		ABRE	CACGTG	1	cis-acting element involved in the abscisic acid responsiveness
		TCA-element	CCATCTTTTT	2	cis-acting element involved in salicylic acid responsiveness
		MSA-like	TCCAACGGT	1	cis-acting element involved in cell cycle regulation
		MSA-like	(T/C)C(T/C)AACGG(T/C)(T/C)A	1	cis-acting element involved in cell cycle regulation
		AE-box	AGAAACAA	1	part of a module for light response
		G-box	CACGTC	2	cis-acting regulatory element involved in light responsiveness
		G-box	TACGTG	1	cis-acting regulatory element involved in light responsiveness
		PYRIMIDINEBOXOSRAMY1A	CCTTTT	6	Gibberellin-respons cis-element of GARE and pyrimidine box are partially involved in sugar repression
		WBOXHVISO1	TGACT	7	sugar-responsive elements of the iso1 promoter
TaTPP8-5B	TraesCS5B02G193100	TGA-element	AACGAC	1	auxin-responsive element
		G-Box	CACGTT	1	cis-acting regulatory element involved in light responsiveness
		G-Box	CACGTG	1	cis-acting regulatory element involved in light responsiveness
		MYB recognition site	CCGTTG	1
		WUN-motif	AAATTTCCT	1	wound-responsive element
		RY-element	CATGCATG	3	cis-acting regulatory element involved in seed-specific regulation
		G-box	CACGTC	2	cis-acting regulatory element involved in light responsiveness
		G-box	TACGTG	1	cis-acting regulatory element involved in light responsiveness
		TCA-element	CCATCTTTTT	1	cis-acting element involved in salicylic acid responsiveness
		ABRE	ACGTG	4	cis-acting element involved in the abscisic acid responsiveness
		ABRE	TACGGTC	1	cis-acting element involved in the abscisic acid responsiveness
		ABRE	CACGTG	1	cis-acting element involved in the abscisic acid responsiveness
		ABRE	CGTACGTGCA	1	cis-acting element involved in the abscisic acid responsiveness
		MSA-like	(T/C)C(T/C)AACGG(T/C)(T/C)A	1	cis-acting element involved in cell cycle regulation
		P-box	CCTTTTG	1	gibberellin-responsive element
		LTR	CCGAAA	1	cis-acting element involved in low-temperature responsiveness
		ARE	AAACCA	1	cis-acting regulatory element essential for the anaerobic induction
		ACA-motif	AATTACAGCCATT	1	part of gapA in (gapA-CMA1) involved with light responsiveness
		O2-site	GATGACATGG	2	cis-acting regulatory element involved in zein metabolism regulation
		O2-site	GATGATGTGG	1	cis-acting regulatory element involved in zein metabolism regulation
		CAT-box	GCCACT	1	cis-acting regulatory element related to meristem expression
		PYRIMIDINEBOXOSRAMY1A	CCTTTT	3	Gibberellin-respons cis-element of GARE and pyrimidine box are partially involved in sugar repression
		TATCCAOSAMY	TATCCA	3	Binding sites of OsMYBS1, OsMYBS2 and OsMYBS3 which mediate sugar and hormone regulation of alpha-amylase gene expression
		TATCCAYMOTIFOSRAMY3D	TATCCAY	2	TATCCAY motif and G motif are responsible for sugar repression
		WBOXHVISO1	TGACT	1	sugar-responsive elements of the iso1 promoter
TaTPP8-5D	TraesCS5D02G200800	ACA-motif	AATTACAGCCATT	1	part of gapA in (gapA-CMA1) involved with light responsiveness
		LTR	CCGAAA	1	cis-acting element involved in low-temperature responsiveness
		ARE	AAACCA	1	cis-acting regulatory element essential for the anaerobic induction
		RY-element	CATGCATG	4	cis-acting regulatory element involved in seed-specific regulation
		ATCT-motif	AATCTAATCC	1	part of a conserved DNA module involved in light responsiveness
		O2-site	GATGATGTGG	1	cis-acting regulatory element involved in zein metabolism regulation
		O2-site	GTTGACGTGA	1	cis-acting regulatory element involved in zein metabolism regulation
		ABRE	ACGTG	4	cis-acting element involved in the abscisic acid responsiveness
		ABRE	TACGGTC	1	cis-acting element involved in the abscisic acid responsiveness
		ABRE	CACGTG	1	cis-acting element involved in the abscisic acid responsiveness
		ABRE	CGTACGTGCA	1	cis-acting element involved in the abscisic acid responsiveness
		TCA-element	CCATCTTTTT	1	cis-acting element involved in salicylic acid responsiveness
		TGA-element	AACGAC	1	auxin-responsive element
		MYB recognition site	CCGTTG	1
		MSA-like	TCCAACGGT	1	cis-acting element involved in cell cycle regulation
		G-Box	CACGTT	1	cis-acting regulatory element involved in light responsiveness
		G-Box	CACGTG	1	cis-acting regulatory element involved in light responsiveness
		G-box	CACGTC	2	cis-acting regulatory element involved in light responsiveness
		G-box	TACGTG	1	cis-acting regulatory element involved in light responsiveness
		CAT-box	GCCACT	1	cis-acting regulatory element related to meristem expression
		PYRIMIDINEBOXOSRAMY1A	CCTTTT	2	Gibberellin-respons cis-element of GARE and pyrimidine box are partially involved in sugar repression
		WBOXHVISO1	TGACT	4	sugar-responsive elements of the iso1 promoter
TaTPP9-6A	TraesCS6A02G248400	G-Box	CACGTT	4	cis-acting regulatory element involved in light responsiveness
		ABRE	ACGTG	3	cis-acting element involved in the abscisic acid responsiveness
		ABRE	CACGTG	1	cis-acting element involved in the abscisic acid responsiveness
		TCA-element	CCATCTTTTT	1	cis-acting element involved in salicylic acid responsiveness
		GT1-motif	GGTTAA	1	light responsive element
		GA-motif	ATAGATAA	1	part of a light responsive element
		CAT-box	GCCACT	3	cis-acting regulatory element related to meristem expression
		Box 4	ATTAAT	1	part of a conserved DNA module involved in light responsiveness
		TCT-motif	TCTTAC	2	part of a light responsive element
		TC-rich repeats	GTTTTCTTAC	1	cis-acting element involved in defense and stress responsiveness
		TGACG-motif	TGACG	2	cis-acting regulatory element involved in the MeJA-responsiveness
		O2-site	GATGATGTGG	1	cis-acting regulatory element involved in zein metabolism regulation
		G-box	CACGAC	1	cis-acting regulatory element involved in light responsiveness
		G-box	CACGTG	1	cis-acting regulatory element involved in light responsiveness
		ARE	AAACCA	4	cis-acting regulatory element essential for the anaerobic induction
		CGTCA-motif	CGTCA	2	cis-acting regulatory element involved in the MeJA-responsiveness
		I-box	TAGATAACC	1	part of a light responsive element
		PYRIMIDINEBOXOSRAMY1A	CCTTTT	4	Gibberellin-respons cis-element of GARE and pyrimidine box are partially involved in sugar repression
		WBOXHVISO1	TGACT	3	sugar-responsive elements of the iso1 promoter
TaTPP9-6B	TraesCS6B02G276300	MYB recognition site	CCGTTG	1
		G-box	CCACGTAA	1	cis-acting regulatory element involved in light responsiveness
		G-box	TACGTG	1	cis-acting regulatory element involved in light responsiveness
		G-box	CACGAC	1	cis-acting regulatory element involved in light responsiveness
		O2-site	GATGATGTGG	1	cis-acting regulatory element involved in zein metabolism regulation
		O2-site	GATGACATGG	1	cis-acting regulatory element involved in zein metabolism regulation
		G-Box	CACGTT	2	cis-acting regulatory element involved in light responsiveness
		ABRE	ACGTG	3	cis-acting element involved in the abscisic acid responsiveness
		Box II -like sequence	TCCGTGTACCA	1	cis-acting regulatory element
		AE-box	AGAAACAA	2	part of a module for light response
		ARE	AAACCA	4
		CAT-box	GCCACT	1	cis-acting regulatory element related to meristem expression
		CGTCA-motif	CGTCA	1	cis-acting regulatory element involved in the MeJA-responsiveness
		P-box	CCTTTTG	2	gibberellin-responsive element
		TGACG-motif	TGACG	1	cis-acting regulatory element involved in the MeJA-responsiveness
		AuxRR-core	GGTCCAT	1	cis-acting regulatory element involved in auxin responsiveness
		Box 4	ATTAAT	1	part of a conserved DNA module involved in light responsiveness
		PYRIMIDINEBOXOSRAMY1A	CCTTTT	3	Gibberellin-respons cis-element of GARE and pyrimidine box are partially involved in sugar repression
		WBOXHVISO1	TGACT	2	sugar-responsive elements of the iso1 promoter
TaTPP9-6D	TraesCS6D02G230500	TC-rich repeats	ATTCTCTAAC	1	cis-acting element involved in defense and stress responsiveness
		Sp1	GGGCGG	1	light responsive element
		Box 4	ATTAAT	4	part of a conserved DNA module involved in light responsiveness
		G-box	CACGTG	2	cis-acting regulatory element involved in light responsiveness
		G-box	CACGAC	1	cis-acting regulatory element involved in light responsiveness
		G-box	TAAACGTG	1	cis-acting regulatory element involved in light responsiveness
		AT1-motif	AATTATTTTTTATT	1	part of a light responsive module
		ABRE	CACGTG	1	cis-acting element involved in the abscisic acid responsiveness
		ABRE	ACGTG	3	cis-acting element involved in the abscisic acid responsiveness
		chs-CMA2a	TCACTTGA	1	part of a light responsive element
		TCT-motif	TCTTAC	2	part of a light responsive element
		G-Box	CACGTG	1	cis-acting regulatory element involved in light responsiveness
		G-Box	CACGTT	1	cis-acting regulatory element involved in light responsiveness
		ARE	AAACCA	2	cis-acting regulatory element essential for the anaerobic induction
		I-box	gGATAAGGTG	1	part of a light responsive element
		PYRIMIDINEBOXOSRAMY1A	CCTTTT	4	Gibberellin-respons cis-element of GARE and pyrimidine box are partially involved in sugar repression
		WBOXHVISO1	TGACT	2	sugar-responsive elements of the iso1 promoter
TaTPP10-6A	TraesCS6A02G301800	O2-site	GATGACATGG	2	cis-acting regulatory element involved in zein metabolism regulation
		TGA-element	AACGAC	1	auxin-responsive element
		GATA-motif	GATAGGA	1	part of a light responsive element
		G-box	CACGAC	1	cis-acting regulatory element involved in light responsiveness
		ABRE	ACGTG	1	cis-acting element involved in the abscisic acid responsiveness
		TGACG-motif	TGACG	3	cis-acting regulatory element involved in the MeJA-responsiveness
		P-box	CCTTTTG	3	gibberellin-responsive element
		LTR	CCGAAA	1	cis-acting element involved in low-temperature responsiveness
		ARE	AAACCA	2	cis-acting regulatory element essential for the anaerobic induction
		MBS	CAACTG	2	MYB binding site involved in drought-inducibility
		GTGGC-motif	CAGCGTGTGGC	1	part of a light responsive element
		G-Box	CACGTT	1	cis-acting regulatory element involved in light responsiveness
		CGTCA-motif	CGTCA	3	cis-acting regulatory element involved in the MeJA-responsiveness
		PYRIMIDINEBOXOSRAMY1A	CCTTTT	1	Gibberellin-respons cis-element of GARE and pyrimidine box are partially involved in sugar repression
		SREATMSD	TTATCC	2	"sugar-repressive element (SRE) "found in 272 of the 1592 down-regulated genes after main stem decapitation in Arabidopsis
		TATCCAOSAMY	TATCCA	2	Binding sites of OsMYBS1, OsMYBS2 and OsMYBS3 which mediate sugar and hormone regulation of alpha-amylase gene expression
		TATCCAYMOTIFOSRAMY3D	TATCCAY	2	TATCCAY motif and G motif are responsible for sugar repression
		WBOXHVISO1	TGACT	4	sugar-responsive elements of the iso1 promoter
TaTPP10-6B	TraesCS6B02G330900	TC-rich repeats	GTTTTCTTAC	1	cis-acting element involved in defense and stress responsiveness
		TCT-motif	TCTTAC	2	part of a light responsive element
		GC-motif	CCCCCG	1	enhancer-like element involved in anoxic specific inducibility
		MBS	CAACTG	2	MYB binding site involved in drought-inducibility
		CAT-box	GCCACT	4	cis-acting regulatory element related to meristem expression
		ARE	AAACCA	1	cis-acting regulatory element essential for the anaerobic induction
		GT1-motif	GGTTAAT	1	light responsive element
		GT1-motif	GGTTAA	1	light responsive element
		G-box	CACGTC	1	cis-acting regulatory element involved in light responsiveness
		O2-site	GATGATGTGG	1	cis-acting regulatory element involved in zein metabolism regulation
		ABRE	CGTACGTGCA	1	cis-acting element involved in the abscisic acid responsiveness
		ABRE	ACGTG	1	cis-acting element involved in the abscisic acid responsiveness
		TCCC-motif	TCTCCCT	2	part of a light responsive element
		TCA-element	CCATCTTTTT	2	cis-acting element involved in salicylic acid responsiveness
		RY-element	CATGCATG	1	cis-acting regulatory element involved in seed-specific regulation
		CGTCA-motif	CGTCA	1	cis-acting regulatory element involved in the MeJA-responsiveness
		TGACG-motif	TGACG	1	cis-acting regulatory element involved in the MeJA-responsiveness
		Box 4	ATTAAT	1	part of a conserved DNA module involved in light responsiveness
		PYRIMIDINEBOXOSRAMY1A	CCTTTT	1	Gibberellin-respons cis-element of GARE and pyrimidine box are partially involved in sugar repression
		SREATMSD	TTATCC	2	"sugar-repressive element (SRE) "found in 272 of the 1592 down-regulated genes after main stem decapitation in Arabidopsis
		WBOXHVISO1	TGACT	1	sugar-responsive elements of the iso1 promoter
TaTPP10-6D	TraesCS6D02G281100	TC-rich repeats	ATTCTCTAAC	1	cis-acting element involved in defense and stress responsiveness
		CAT-box	GCCACT	1	cis-acting regulatory element related to meristem expression
		Sp1	GGGCGG	1	light responsive element
		Box 4	ATTAAT	4	part of a conserved DNA module involved in light responsiveness
		G-box	CACGTG	3	cis-acting regulatory element involved in light responsiveness
		G-box	CACGAC	1	cis-acting regulatory element involved in light responsiveness
		G-box	TAAACGTG	1	cis-acting regulatory element involved in light responsiveness
		G-Box	CACGTT	1	cis-acting regulatory element involved in light responsiveness
		AT1-motif	AATTATTTTTTATT	1	part of a light responsive module
		ABRE	CACGTG	1	cis-acting element involved in the abscisic acid responsiveness
		ABRE	ACGTG	3	cis-acting element involved in the abscisic acid responsiveness
		chs-CMA2a	TCACTTGA	1	part of a light responsive element
		TCT-motif	TCTTAC	2	part of a light responsive element
		ARE	AAACCA	2	cis-acting regulatory element essential for the anaerobic induction
		I-box	gGATAAGGTG	1	part of a light responsive element
		PYRIMIDINEBOXOSRAMY1A	CCTTTT	1	Gibberellin-respons cis-element of GARE and pyrimidine box are partially involved in sugar repression
		SREATMSD	TTATCC	1	"sugar-repressive element (SRE) "found in 272 of the 1592 down-regulated genes after main stem decapitation in Arabidopsis
		WBOXHVISO1	TGACT	2	sugar-responsive elements of the iso1 promoter
TaTPP11-7A	TraesCS7A02G180800	G-Box	CACGTT	1	cis-acting regulatory element involved in light responsiveness
		L-box	ATCCCACCTAC	1	part of a light responsive element
		MYB recognition site	CCGTTG	1
		G-box	CACGAC	2	cis-acting regulatory element involved in light responsiveness
		G-box	CACGTC	1	cis-acting regulatory element involved in light responsiveness
		G-box	TACGTG	1	cis-acting regulatory element involved in light responsiveness
		P-box	CCTTTTG	1	gibberellin-responsive element
		Sp1	GGGCGG	3	light responsive element
		WUN-motif	AAATTACTA	1	wound-responsive element
		MSA-like	TCAAACGGT	1	cis-acting element involved in cell cycle regulation
		TATC-box	TATCCCA	1	cis-acting element involved in gibberellin-responsiveness
		TGACG-motif	TGACG	2	cis-acting regulatory element involved in the MeJA-responsiveness
		TCT-motif	TCTTAC	2	part of a light responsive element
		TGA-element	AACGAC	1	auxin-responsive element
		GC-motif	CCCCCG	3	enhancer-like element involved in anoxic specific inducibility
		LTR	CCGAAA	1	cis-acting element involved in low-temperature responsiveness
		Box 4	ATTAAT	1	part of a conserved DNA module involved in light responsiveness
		ABRE	ACGTG	3	cis-acting element involved in the abscisic acid responsiveness
		ABRE	CGCACGTGTC	1	cis-acting element involved in the abscisic acid responsiveness
		ABRE	TACGGTC	1	cis-acting element involved in the abscisic acid responsiveness
		CGTCA-motif	CGTCA	2	cis-acting regulatory element involved in the MeJA-responsiveness
		PYRIMIDINEBOXOSRAMY1A	CCTTTT	4	Gibberellin-respons cis-element of GARE and pyrimidine box are partially involved in sugar repression
		WBOXHVISO1	TGACT	3	sugar-responsive elements of the iso1 promoter
TaTPP11-7B	TraesCS7B02G085800	G-box	CACGTG	2	cis-acting regulatory element involved in light responsiveness
		G-box	CACGAC	1	cis-acting regulatory element involved in light responsiveness
		WUN-motif	AAATTTCTT	1	wound-responsive element
		WUN-motif	AAATTACT	1	wound-responsive element
		G-Box	CACGTT	1	cis-acting regulatory element involved in light responsiveness
		MYB recognition site	CCGTTG	1
		ATC-motif	AGTAATCT	1	part of a conserved DNA module involved in light responsiveness
		MRE	AACCTAA	2	MYB binding site involved in light responsiveness
		TGACG-motif	TGACG	1	cis-acting regulatory element involved in the MeJA-responsiveness
		Sp1	GGGCGG	2	light responsive element
		Box 4	ATTAAT	2	part of a conserved DNA module involved in light responsiveness
		TC-rich repeats	ATTCTCTAAC	3	cis-acting element involved in defense and stress responsiveness
		CGTCA-motif	CGTCA	1	cis-acting regulatory element involved in the MeJA-responsiveness
		TCCC-motif	TCTCCCT	1	part of a light responsive element
		ABRE	CACGTG	1	cis-acting element involved in the abscisic acid responsiveness
		ABRE	ACGTG	2	cis-acting element involved in the abscisic acid responsiveness
		ACE	CTAACGTATT	1	cis-acting element involved in light responsiveness
		O2-site	GATGATGTGG	2	cis-acting regulatory element involved in zein metabolism regulation
		TATC-box	TATCCCA	1	cis-acting element involved in gibberellin-responsiveness
		GT1-motif	GGTTAA	1	light responsive element
		PYRIMIDINEBOXOSRAMY1A	CCTTTT	2	Gibberellin-respons cis-element of GARE and pyrimidine box are partially involved in sugar repression
		WBOXHVISO1	TGACT	4	sugar-responsive elements of the iso1 promoter
TaTPP11-7D	TraesCS7D02G182600	O2-site	GATGATGTGG	2	cis-acting regulatory element involved in zein metabolism regulation
		TCT-motif	TCTTAC	1	part of a light responsive element
		WUN-motif	AAATTTCTT	1	wound-responsive element
		ARE	AAACCA	3	cis-acting regulatory element essential for the anaerobic induction
		G-box	CACGAC	2	cis-acting regulatory element involved in light responsiveness
		chs-CMA1a	TTACTTAA	1	part of a light responsive element
		G-Box	CACGTT	1	cis-acting regulatory element involved in light responsiveness
		GT1-motif	GCGGTAATT	1	light responsive element
		GT1-motif	GGTTAA	1	light responsive element
		Box 4	ATTAAT	3	part of a conserved DNA module involved in light responsiveness
		GA-motif	ATAGATAA	1	part of a light responsive element
		Sp1	GGGCGG	2	light responsive element
		MRE	AACCTAA	1	MYB binding site involved in light responsiveness
		TC-rich repeats	ATTCTCTAAC	4	cis-acting element involved in defense and stress responsiveness
		TCA-element	TCAGAAGAGG	1	cis-acting element involved in salicylic acid responsiveness
		ABRE	ACGTG	1	cis-acting element involved in the abscisic acid responsiveness
		PYRIMIDINEBOXOSRAMY1A	CCTTTT	3	Gibberellin-respons cis-element of GARE and pyrimidine box are partially involved in sugar repression
		TATCCAOSAMY	TATCCA	1	Binding sites of OsMYBS1, OsMYBS2 and OsMYBS3 which mediate sugar and hormone regulation of alpha-amylase gene expression
		WBOXHVISO1	TGACT	2	sugar-responsive elements of the iso1 promoter
