# Supplementary material for: Genome-wide analysis of trehalose-6-phosphate phosphatases (TPP) gene family in wheat indicates their roles in plant development and stress response
Source: BMC Plant Biol. 2022 Mar 16;22:120. doi: 10.1186/s12870-022-03504-0 (PMC8925099; doi:10.1186/s12870-022-03504-0)
Supplement: Supplementary file 8 — Additional file 8: Table S3. Primers used in this research. [file 12870_2022_3504_MOESM8_ESM.xlsx]

## Sheet: Sheet1
Additional file 8: Table S3. Primers used in this research.
The name of the primers was based on the gene name and experimental purpose.
Primer Name	Gene ID	Forward	Reverse
qRT-PCR_TaTPP1	TraesCS1A01G210400 TraesCS1B01G224300 TraesCS1D01G213700	GGAGATGACAAGACTGACGAAGATG	CAGGACAGCAAAACCGTTCTTC
qRT-PCR_TaTPP2	TraesCS2A01G161000 TraesCS2B01G187000 TraesCS2D01G168100	CCCACCAAAGTGTCCAACCA	TGCCCAGAGCATCCCATTC
qRT-PCR_TaTPP3	TraesCS2A01G161100 TraesCS2D01G168200	ACGACCGCACAGACGAGGAT	CCCTTCTTTGTCCCGTTGCT
qRT-PCR_TaTPP4	TraesCS2A01G161200 TraesCS2B01G187200 TraesCS2D01G168300	GGCAAAGGCTGACGAGGTTC	GGTGAGGCAGAGTTTCGGGTAG
qRT-PCR_TaTPP5	TraesCS2A01G167100 TraesCS2B01G193300	CAGGGCCGAAATTCGACAA	CCACCTTCCTCAGAAAGCACC
qRT-PCR_TaTPP6	TraesCS2A01G412100 TraesCS2B01G430700 TraesCS2D01G409300	TTCCTCGTCTCAAACTAACAACCG	GCACCTGTGAAACTATAATTCCGTAC
qRT-PCR_TaTPP7	TraesCS3A01G085700 TraesCS3D01G085800	ACATCCTTCTGCGATAGATTCCTT	GTTTGATTTCTGCTCCGTGGTT
qRT-PCR_TaTPP8	TraesCS5A01G190000 TraesCS5B01G193100 TraesCS5D01G200800	AAGCACCCCAAGGACACCA	ACAGCCACAGGTTCGCCATA
qRT-PCR_TaTPP9	TraesCS6A01G301800 TraesCS6B01G330900 TraesCS6D01G281100	CTCCAATCCCGAGTCTGTCCT	TGCTCAGCCAAGAAGTTCCATC
qRT-PCR_TaTPP10	TraesCS6A01G248400 TraesCS6B01G276300 TraesCS6D01G230500	GGACCCGTCTGAAGTGATGGA	ACAGGGGACGGCAACATCAT
qRT-PCR_TaTPP11	TraesCS7A01G180800 TraesCS7B01G085800 TraesCS7D01G182600	CAAAGGCCCAGGCTCTAACG	CGGCGTGCTCTTGGTCTTCT
qRT-PCR_TaActin1	TraesCS1A01G274400	AAATCTGGCATCACACTTTCTAC	GTCTCAAACATAATCTGGGTCATC
	TraesCS1B01G283900
	TraesCS1D01G274400
RT-PCR_Actin2	AT3G18780	CCTTGAAGTATCCTATTGAGCATGG	GAGCTGGTCTTTGAGGTTTCCATCT
RT-PCR_TaTPP11	TraesCS7D02G182600	TTCGTAGGCCTCTCGGAGCTCTACT	ATAACCTCAGTGGGGTCCTGAAGAG
Subcellular localization_TaTTP6	TraesCS2B01G430700	cttgcatgcctgcaggtcgacATGTCGGATCATGCGGCCAA	gcccttgctcaccatggatccTTCTTGATCATGGGCTGGCT
Subcellular localization_TaTTP7	TraesCS3A02G085700	cttgcatgcctgcaggtcgacATGGACATGCAAATGTATAGAGGTC	gcccttgctcaccatggatccTCAAACTTCAGCCTCTGCCTT
Subcellular localization_TaTTP9	TraesCS6D02G230500	cttgcatgcctgcaggtcgacATGGATTTGAGCAACGGCT	gcccttgctcaccatggatccTCATAGCGAGTGCTTCTTCCAC
Subcellular localization_TaTTP11	TraesCS7D02G182600	cttgcatgcctgcaggtcgacATGGCGAACCAGGACGTGG	gcccttgctcaccatggatccCACTCTTGCGCGCATCGC
Transformation of Arabidopsis_TaTTP11	TraesCS7D02G182600	gataagcttgatatcgaattcATGGCGAACCAGGACGTGGT	ttatctagaactagtggatccCTACACTCTTGCGCGCATCGC
